# Supplementary material for: Phytoremediation of Oil-Contaminated Soil by Tagetes erecta L. Combined with Biochar and Microbial Agent
Source: Plants (Basel). 2025 Jan 16;14(2):243. doi: 10.3390/plants14020243 (PMC11768401; doi:10.3390/plants14020243)
Supplement: Supplementary file 1 [file plants-14-00243-s001.zip]

Archive with 1 entries (1 files):
- plants-3405455-supplementary.pdf
